# Supplementary material for: A Comparison of Methods of Gut Microbiota Transplantation for Preclinical Studies
Source: Int J Mol Sci. 2023 Jul 26;24(15):12005. doi: 10.3390/ijms241512005 (PMC10418867; doi:10.3390/ijms241512005)
Supplement: Supplementary file 1 [file ijms-24-12005-s001.zip]

Archive with 1 entries (1 files):
- ijms-2500330-supplementary.pdf
